# Supplementary material for: Candidate SNP Markers of Atherogenesis Significantly Shifting the Affinity of TATA-Binding Protein for Human Gene Promoters Show Stabilizing Natural Selection as a Sum of Neutral Drift Accelerating Atherogenesis and Directional Natural Selection Slowing It
Source: Int J Mol Sci. 2020 Feb 5;21(3):1045. doi: 10.3390/ijms21031045 (PMC7037642; doi:10.3390/ijms21031045)
Supplement: Supplementary file 1 [file ijms-21-01045-s001.zip]

Archive with 1 entries (1 files):
- Ponomarenko_!_Int_J_Mol_Sci_Supplementary-Materials_R0.pdf
